# Supplementary material for: Diet of the endangered big-headed turtle Platysternon megacephalum
Source: PeerJ. 2016 Dec 13;4:e2784. doi: 10.7717/peerj.2784 (PMC5157187; doi:10.7717/peerj.2784)
Supplement: Supplemental Information 1 [file peerj-04-2784-s001.txt]

turtle_id	season	site	sex	CL	diet_item	number
20	Wet	KF	F	123	insect	1
20	Wet	KF	F	123	seeds	2
49	Dry	KF	M	152	molluscs	11
49	Dry	KF	M	152	seeds	5
52	Wet	KF	F	111	plant	1
52	Wet	KF	F	111	seeds	34
57	Wet	KF	M	138.1	crab	1
57	Wet	KF	M	138.1	insect	1
57	Wet	KF	M	138.1	seeds	3
61	Dry	KF	M	168	seeds	8
69	Wet	KF	F	121.7	insect	6
69	Wet	KF	F	121.7	molluscs	1
69	Wet	KF	F	121.7	plant	1
69	Wet	KF	F	121.7	seeds	1
100	Wet	MS	F	98.2	insect	2
100	Wet	MS	F	98.2	seeds	1
101	Dry	KF	F	127	crab	1
101	Dry	KF	F	127	molluscs	1
101	Dry	KF	F	127	plant	1
101	Dry	KF	F	127	seeds	7
104	Wet	KF	M	178	bird	1
104	Wet	KF	M	178	crab	1
104	Wet	KF	M	178	insect	2
104	Wet	KF	M	178	seeds	5
110	Dry	KF	F	142	crab	1
110	Dry	KF	F	142	plant	1
110	Dry	KF	F	142	seeds	1
114	Dry	KF	M	175	seeds	4
115	Wet	MS	M	105.2	plant	1
115	Wet	MS	M	105.2	seeds	1
118	Dry	KF	M	152.4	crab	1
118	Dry	KF	M	152.4	seeds	6
119	Wet	KF	M	99	molluscs	1
119	Wet	KF	M	99	plant	1
119	Wet	KF	M	99	seeds	1
121	Wet	SK	M	137	fish	1
121	Wet	SK	M	137	seeds	3
122	Wet	SK	M	133.9	fish	1
122	Wet	SK	M	133.9	insect	2
125	Wet	SK	F	110.5	insect	1
125	Wet	SK	F	110.5	molluscs	1
125	Wet	SK	F	110.5	plant	1
125	Wet	SK	F	110.5	seeds	2
128	Wet	SK	J	75.6	insect	1
128	Wet	SK	J	75.6	plant	1
128	Wet	SK	J	75.6	seeds	2
129	Wet	KF	F	131.6	insect	6
129	Wet	KF	F	131.6	plant	1
129	Wet	KF	F	131.6	seeds	7
130	Dry	KF	M	151	crab	1
130	Dry	KF	M	151	plant	1
130	Dry	KF	M	151	seeds	27
137	Wet	TN	F	105.9	insect	1
137	Wet	TN	F	105.9	seeds	3
143	Wet	TN	F	90.3	crab	1
143	Wet	TN	F	90.3	insect	2
144	Wet	TN	F	92.8	insect	1
144	Wet	TN	F	92.8	plant	1
148	Wet	TO	M	138.3	insect	7
148	Wet	TO	M	138.3	plant	1
150	Wet	TO	F	119.4	crab	1
150	Wet	TO	F	119.4	insect	1
151	Wet	TO	M	126	insect	2
151	Wet	TO	M	126	seeds	2
153	Wet	KF	M	149	insect	1
153	Wet	KF	M	149	seeds	2
157	Wet	SK	J	51.2	plant	1
158	Dry	SK	F	107	crab	1
158	Dry	SK	F	107	insect	1
162	Wet	SK	J	79.2	insect	7
162	Wet	SK	J	79.2	seeds	2
169	Wet	KF	F	124.6	insect	2
169	Wet	KF	F	124.6	molluscs	4
169	Wet	KF	F	124.6	seeds	1
173	Wet	TN	F	119.2	crab	1
173	Wet	TN	F	119.2	plant	1
175	Wet	TO	F	124.5	insect	1
175	Wet	TO	F	124.5	plant	1
175	Wet	TO	F	124.5	seeds	3
178	Wet	SK	M	103.8	molluscs	1
178	Wet	SK	M	103.8	seeds	2
179	Wet	KF	M	97	seeds	7
180	Wet	TO	M	92	crab	1
180	Wet	TO	M	92	insect	1
180	Wet	TO	M	92	plant	1
185	Wet	SK	F	115.5	insect	1
185	Wet	SK	F	115.5	molluscs	1
185	Wet	SK	F	115.5	seeds	2
187	Wet	SK	F	110	insect	4
191	Wet	TN	J	91.2	insect	1
191	Wet	TN	J	91.2	plant	1
197	Wet	MS	F	113.2	crab	1
197	Wet	MS	F	113.2	insect	2
197	Wet	MS	F	113.2	plant	1
201	Wet	KF	J	48	insect	1
201	Wet	KF	J	48	molluscs	1
201	Wet	KF	J	48	seeds	3
203	Wet	KF	M	169	insect	1
203	Wet	KF	M	169	seeds	1
204	Wet	KF	F	111.1	fish	1
204	Wet	KF	F	111.1	insect	1
204	Wet	KF	F	111.1	seeds	2
205	Wet	KF	F	136.2	insect	1
207	Wet	KF	M	150	insect	1
207	Wet	KF	M	150	seeds	1
212	Wet	TO	F	98.2	frog	1
212	Wet	TO	F	98.2	insect	4
212	Wet	TO	F	98.2	plant	1
213	Dry	SK	M	138.5	mammal	1
213	Dry	SK	M	138.5	molluscs	1
213	Dry	SK	M	138.5	plant	1
214	Wet	SK	F	112.8	seeds	2
216	Wet	KF	F	109.7	crab	1
216	Wet	KF	F	109.7	insect	3
216	Wet	KF	F	109.7	lizard	1
216	Wet	KF	F	109.7	plant	1
216	Wet	KF	F	109.7	seeds	4
221	Wet	TN	F	106.8	molluscs	1
221	Wet	TN	F	106.8	seeds	6
230	Wet	TN	M	109.8	crab	1
230	Wet	TN	M	109.8	plant	1
232	Dry	KF	J	83.4	molluscs	1
232	Dry	KF	J	83.4	plant	1
232	Dry	KF	J	83.4	seeds	3
233	Wet	KF	J	48.9	seeds	1
235	Dry	KF	F	96.5	insect	2
235	Dry	KF	F	96.5	seeds	5
239	Dry	KF	F	134.9	molluscs	1
239	Dry	KF	F	134.9	seeds	3
241	Dry	KF	M	178	molluscs	5
241	Dry	KF	M	178	plant	1
241	Dry	KF	M	178	seeds	16
247	Wet	KF	F	112.2	crab	1
247	Wet	KF	F	112.2	insect	2
247	Wet	KF	F	112.2	seeds	8
260	Wet	KF	F	125.3	seeds	2
271	Wet	KF	M	186.6	insect	1
271	Wet	KF	M	186.6	molluscs	1
271	Wet	KF	M	186.6	plant	1
271	Wet	KF	M	186.6	seeds	2
280	Wet	KF	F	116.1	insect	1
280	Wet	KF	F	116.1	seeds	6
