# Supplementary material for: Diet of the endangered big-headed turtle Platysternon megacephalum
Source: PeerJ. 2016 Dec 13;4:e2784. doi: 10.7717/peerj.2784 (PMC5157187; doi:10.7717/peerj.2784)
Supplement: Supplemental Information 2 [file peerj-04-2784-s002.txt]

treament	block	germination
digested	1	No
digested	1	No
digested	1	No
digested	1	No
digested	1	No
digested	2	No
digested	2	No
digested	2	No
digested	2	No
digested	2	No
digested	3	No
digested	3	No
digested	3	No
digested	3	No
digested	3	No
digested	4	No
digested	4	No
digested	4	No
digested	4	No
digested	4	No
digested	1	Yes
digested	1	Yes
digested	1	Yes
digested	2	Yes
digested	2	Yes
digested	2	Yes
digested	3	Yes
digested	3	Yes
digested	3	Yes
digested	4	Yes
digested	4	Yes
digested	4	Yes
undigested_pulp_removed	1	No
undigested_pulp_removed	1	No
undigested_pulp_removed	1	No
undigested_pulp_removed	1	No
undigested_pulp_removed	1	No
undigested_pulp_removed	1	No
undigested_pulp_removed	1	No
undigested_pulp_removed	1	No
undigested_pulp_removed	1	No
undigested_pulp_removed	1	No
undigested_pulp_removed	1	No
undigested_pulp_removed	1	No
undigested_pulp_removed	1	No
undigested_pulp_removed	1	No
undigested_pulp_removed	2	No
undigested_pulp_removed	2	No
undigested_pulp_removed	2	No
undigested_pulp_removed	2	No
undigested_pulp_removed	2	No
undigested_pulp_removed	2	No
undigested_pulp_removed	2	No
undigested_pulp_removed	2	No
undigested_pulp_removed	2	No
undigested_pulp_removed	2	No
undigested_pulp_removed	2	No
undigested_pulp_removed	2	No
undigested_pulp_removed	2	No
undigested_pulp_removed	2	No
undigested_pulp_removed	2	No
undigested_pulp_removed	2	No
undigested_pulp_removed	3	No
undigested_pulp_removed	3	No
undigested_pulp_removed	3	No
undigested_pulp_removed	3	No
undigested_pulp_removed	3	No
undigested_pulp_removed	3	No
undigested_pulp_removed	3	No
undigested_pulp_removed	3	No
undigested_pulp_removed	3	No
undigested_pulp_removed	3	No
undigested_pulp_removed	3	No
undigested_pulp_removed	3	No
undigested_pulp_removed	3	No
undigested_pulp_removed	3	No
undigested_pulp_removed	3	No
undigested_pulp_removed	3	No
undigested_pulp_removed	4	No
undigested_pulp_removed	4	No
undigested_pulp_removed	4	No
undigested_pulp_removed	4	No
undigested_pulp_removed	4	No
undigested_pulp_removed	4	No
undigested_pulp_removed	4	No
undigested_pulp_removed	4	No
undigested_pulp_removed	1	Yes
undigested_pulp_removed	1	Yes
undigested_pulp_intact	1	No
undigested_pulp_intact	1	No
undigested_pulp_intact	1	No
undigested_pulp_intact	1	No
undigested_pulp_intact	1	No
undigested_pulp_intact	1	No
undigested_pulp_intact	1	No
undigested_pulp_intact	2	No
undigested_pulp_intact	2	No
undigested_pulp_intact	2	No
undigested_pulp_intact	2	No
undigested_pulp_intact	2	No
undigested_pulp_intact	2	No
undigested_pulp_intact	2	No
undigested_pulp_intact	2	No
undigested_pulp_intact	3	No
undigested_pulp_intact	3	No
undigested_pulp_intact	3	No
undigested_pulp_intact	3	No
undigested_pulp_intact	3	No
undigested_pulp_intact	3	No
undigested_pulp_intact	3	No
undigested_pulp_intact	3	No
undigested_pulp_intact	4	No
undigested_pulp_intact	4	No
undigested_pulp_intact	4	No
undigested_pulp_intact	4	No
undigested_pulp_intact	4	No
undigested_pulp_intact	4	No
undigested_pulp_intact	4	No
undigested_pulp_intact	4	No
undigested_pulp_intact	4	No
undigested_pulp_intact	4	No
undigested_pulp_intact	4	No
undigested_pulp_intact	1	Yes
